# Supplementary material for: Strengthening Cellulose Nanopaper via Deep Eutectic Solvent and Ultrasound-Induced Surface Disordering of Nanofibers
Source: Polymers (Basel). 2021 Dec 26;14(1):78. doi: 10.3390/polym14010078 (PMC8747671; doi:10.3390/polym14010078)
Supplement: Supplementary file 1 [file polymers-14-00078-s001.zip]

Archive with 1 entries (1 files):
- polymers-1499862-supplementary.pdf
